# Supplementary material for: Older age is a protective factor for academic achievements irrespective of treatment modalities for posterior fossa brain tumours in children
Source: PLoS One. 2020 Dec 16;15(12):e0243998. doi: 10.1371/journal.pone.0243998 (PMC7743944; doi:10.1371/journal.pone.0243998)
Supplement: S1 Dataset — (XLSX) [file pone.0243998.s001.xlsx]

## Sheet: List1
gender	date of birth	diagnosis	surgery	CISPL. mg/m2	number cycles	radiotherapy dose	treatment-year	study investig.-year	KS	antiepileptic med.	education	ototoxicity	tinnitus	atrophy	postoperative changes	FS	hydrocephalus
cisplatin gr.
F	1987	medulloblastoma	complete	300	6	55.8	1990	2015	90	0	2	0	0	0	appropriate	0	0
F	1989	medulloblastoma	complete	544	8	55	1991	2014	70	1	1	3	0	0	appropriate	0	0
F	1985	medulloblastoma	complete	300	6	55	1991	2015	70	0	3	0	0	0	appropriate	1	0
F	1989	medulloblastoma	complete	480	8	50	1992	2016	90	0	2	0	0	0	appropriate	0	0
F	1984	medulloblastoma	complete	300	6	50	1992	2016	80	0	2	0	0	0	appropriate	0	0
M	1984	medulloblastoma	subtotal	300	4	54	1999	2014	80	0	3	0	0	1	appropriate	0	0
F	1989	medulloblastoma	complete	544	8	55.8	1999	2017	80	0	3	0	0	0	appropriate	0	0
M	1993	medulloblastoma	subtotal	300	4	54	2000	2016	80	0	2	3	0	1	extended	1	1
M	1993	medulloblastoma	complete	300	4	54	2000	2016	80	0	3	0	0	0	extended	1	0
M	1988	medulloblastoma	complete	408	6	55.1	2000	2016	80	0	4	1	1	0	appropriate	1	0
F	1981	medulloblastoma	subtotal	544	8	55.8	2000	2017	70	0	4	0	0	1	appropriate	3	0
F	1994	medulloblastoma	complete	544	8	55.8	2001	2014	80	0	1	0	0	1	appropriate	0	1
M	1993	medulloblastoma	complete	300	4	54	2001	2014	100	0	3	1	0	0	appropriate	0	1
F	1994	medulloblastoma	complete	544	8	56	2001	2016	30	1	0	0	0	0	appropriate	0	1
F	1986	medulloblastoma	complete	272	4	55.8	2001	2016	100	0	4	0	0	1	appropriate	0	0
M	1987	medulloblastoma	subtotal	300	4	57.6	2002	2016	100	0	4	0	0	1	appropriate	3	0
M	1992	medulloblastoma	subtotal	544	8	54.3	2002	2016	80	0	2	0	0	0	appropriate	0	0
M	1991	medulloblastoma	complete	300	4	55.8	2002	2016	100	1	2	0	0	1	appropriate	1	0
F	1985	medulloblastoma	complete	300	4	59.8	2003	2014	70	0	2	0	0	0	appropriate	1	0
M	2002	medulloblastoma	complete	136	2	55.8	2003	2017	100	0	2	3	1	1	appropriate	0	0
M	1997	medulloblastoma	complete	544	8	55.8	2004	2017	90	0	2	2	0	0	appropriate	0	0
F	1994	medulloblastoma	subtotal	544	8	55.8	2005	2017	70	0	2	0	0	0	appropriate	0	0
M	1993	medulloblastoma	complete	544	8	55.8	2005	2017	90	0	3	2	1	0	appropriate	0	0
M	1999	medulloblastoma	complete	544	8	55.8	2007	2015	80	0	3	3	0	1	extended	0	0
F	1995	medulloblastoma	complete	204	3	55.8	2007	2017	90	0	3	2	1	0	extended	0	1
M	1992	medulloblastoma	subtotal	300	4	55.8	2007	2017	80	0	3	3	0	0	appropriate	0	0
M	1993	medulloblastoma	complete	408	6	56	2008	2016	100	0	4	2	1	0	appropriate	0	0
F	2000	medulloblastoma	complete	544	8	56	2009	2016	80	0	2	2	0	0	appropriate	0	0
M	1999	medulloblastoma	subtotal	544	8	55.8	2009	2017	90	0	2	0	0	0	appropriate	1	0
M	2003	medulloblastoma	complete	300	4	55.8	2010	2016	80	0	1	1	0	0	appropriate	0	0
F	1997	medulloblastoma	subtotal	544	8	56	2010	2017	70	0	3	0	0	0	appropriate	0	1
M	2007	medulloblastoma	complete	300	4	55.8	2011	2017	90	0	1	1	0	0	appropriate	0	0
F	2006	medulloblastoma	complete	340	5	55.8	2011	2017	70	0	1	2	0	1	appropriate	0	0
M	2007	medulloblastoma	subtotal	544	8	55.8	2011	2017	80	0	1	3	1	1	appropriate	0	0
M	1995	medulloblastoma	subtotal	300	4	55.8	2001	2017	90	0	2	0	0	0	appropriate	0	0
F	1992	medulloblastoma	complete	408	6	56.1	2003	2014	100	0	4	1	1	0	appropriate	3	0
M	1994	medulloblastoma	complete	300	6	59.4	2003	2014	80	0	2	1	1	0	appropriate	2	0
M	1998	medulloblastoma	complete	544	8	55.8	2005	2016	80	0	2	3	0	0	appropriate	1	0
M	1997	medulloblastoma	subtotal	544	8	56	2007	2016	90	0	3	3	0	0	extended	0	1
M	1997	medulloblastoma	subtotal	544	8	56	2009	2016	90	0	2	2	1	0	extended	2	0
radiotherapy
F	1992	astrocytom gr. II	subtotal	0	0	55.8	2001	2016	100	0	3	0	0	0	extended	0	1
F	1994	astrocytom gr.I	complete	0	0	50	1998	2014	100	0	4	0	0	0	extended	0	0
M	1979	ependymom gr. III	complete	0	0	50	1992	2017	100	0	4	0	0	0	appropriate	0	0
F	2007	ependymom gr. III	complete	0	0	59.4	2011	2017	100	0	1	0	0	0	appropriate	0	0
F	2006	ependymom gr. III	complete	0	0	59.4	2011	2017	100	0	1	2	0	0	appropriate	1	0
F	1996	astrocytom gr. I	subtotal	0	0	54	2003	2017	90	0	4	0	0	0	extended	0	0
F	1990	astrocytom gr. II	subtotal	0	0	54	2004	2017	90	0	4	0	0	0	extended	0	0
M	1981	astrocytom gr. II	complete	0	0	51	1995	2015	90	0	4	0	0	0	extended	0	0
M	1994	ependymom gr.III	subtotal	0	0	55.8	2002	2016	90	0	2	0	0	0	appropriate	0	0
M	1983	astrocytom gr. II	subtotal	0	0	55	1995	2016	90	0	2	0	0	1	appropriate	0	0
F	2000	ependymom gr. III	subtotal	0	0	51	2004	2017	90	0	3	3	0	0	appropriate	0	0
M	1994	ependymom gr. III	complete	0	0	55	2005	2016	80	0	2	0	0	0	extended	0	1
F	1995	ependymom gr. III	complete	0	0	57.6	2011	2017	80	1	4	0	0	0	appropriate	0	1
F	1997	astrocytom gr. II	subtotal	0	0	55.8	2003	2017	80	0	2	0	0	0	appropriate	0	1
M	1986	astrocytom gr. II	subtotal	0	0	54	2000	2017	80	0	4	0	0	0	appropriate	0	1
M	1987	astrocytom gr. II	subtotal	0	0	55.4	2004	2014	80	0	4	0	0	0	extended	2	1
F	1996	astrocytom gr. II	complete	0	0	54	2001	2017	80	0	3	0	0	0	extended	0	1
F	1983	astrocytom gr. II	complete	0	0	59.4	2000	2016	80	0	3	0	0	0	extended	0	0
M	2000	astrocytom gr.I	subtotal	0	0	51	2003	2017	80	0	3	0	0	0	appropriate	0	0
F	1985	astrocytom gr. II	subtotal	0	0	57	1998	2016	80	1	2	0	0	1	extended	0	0
F	1976	astrocytom gr. II	complete	0	0	49	1991	2017	80	0	4	0	0	0	extended	0	0
F	1995	ependymom gr. III	complete	0	0	59.4	2009	2017	80	0	2	2	0	0	appropriate	0	0
M	1991	astrocytom gr. II	subtotal	0	0	50	1993	2017	70	1	3	0	0	0	appropriate	0	1
F	1987	astrocytom gr. I	subtotal	0	0	55.8	2002	2017	70	0	1	0	0	1	appropriate	0	1
F	1976	astrocytom gr. II	subtotal	0	0	55	1992	2016	70	1	2	0	0	1	appropriate	3	0
F	1984	astrocytom gr. II	subtotal	0	0	54	2006	2016	70	1	1	3	0	0	extended	3	0
M	1993	astrocytom gr. II	subtotal	0	0	59.4	2002	2017	50	0	2	0	0	0	appropriate	2	1
F	1991	astrocytom gr. II	subtotal	0	0	54	2004	2015	50	1	2	3	0	0	extended	0	1
M	1993	ependymom gr.III	complete	0	0	59.4	2004	2016	50	0	0	3	0	0	extended	0	1
M	1979	astrocytom gr. II	subtotal	0	0	50	1996	2017	40	0	1	0	0	0	appropriate	3	1
surgery
F	1999	astrocytoma gr.II	complete	0	0	0	2001	2016	100	0	3	0	0	0	appropriate	0	0
F	1990	astrocytoma gr.II	complete	0	0	0	1997	2017	90	0	4	0	0	0	appropriate	0	0
F	1992	astrocytoma gr.I	complete	0	0	0	2008	2017	90	1	3	0	0	0	appropriate	0	1
F	1993	astrocytoma gr.I	complete	0	0	0	2005	2016	100	0	3	0	0	0	appropriate	0	0
F	1987	astrocytoma gr.I	complete	0	0	0	1995	2017	100	0	4	0	0	0	appropriate	0	0
F	1999	astrocytoma gr.I	complete	0	0	0	2009	2017	90	0	2	0	0	0	appropriate	0	0
F	2001	astrocytoma gr.I	complete	0	0	0	2012	2017	90	0	3	0	0	0	appropriate	0	0
F	1994	astrocytoma gr.II	complete	0	0	0	1999	2014	90	0	3	0	0	0	appropriate	0	0
F	2001	astrocytoma gr.II	complete	0	0	0	2005	2016	70	0	1	0	0	0	appropriate	0	1
F	1994	astrocytoma gr.I	subtotal	0	0	0	2005	2016	90	0	2	0	0	1	appropriate	0	0
F	1996	astrocytoma gr.I	subtotal	0	0	0	2007	2017	100	1	4	0	0	0	appropriate	0	0
F	2003	astrocytoma gr.I	subtotal	0	0	0	2010	2017	70	0	4	0	0	1	extended	0	0
F	1997	astrocytoma gr.II	subtotal	0	0	0	2007	2017	80	0	4	0	0	0	appropriate	0	0
F	1981	astrocytoma gr.II	subtotal	0	0	0	1992	2016	80	0	3	0	0	0	appropriate	0	0
F	1986	astrocytoma gr.II	subtotal	0	0	0	1996	2017	100	0	4	0	0	0	appropriate	0	0
F	1990	astrocytoma gr.I	subtotal	0	0	0	1992	2016	90	0	3	0	0	0	appropriate	0	1
F	1981	astrocytoma gr.I	subtotal	0	0	0	2000	2014	80	0	2	0	0	0	appropriate	0	0
M	1990	astrocytoma gr.I	complete	0	0	0	2001	2014	90	0	3	0	0	0	appropriate	0	1
M	1996	astrocytoma gr.I	complete	0	0	0	2001	2016	90	0	2	0	0	0	appropriate	0	1
M	1997	astrocytoma gr.I	complete	0	0	0	2002	2015	100	0	3	0	0	0	appropriate	0	1
M	2001	astrocytoma gr.I	complete	0	0	0	2003	2016	90	0	2	0	0	0	appropriate	0	1
M	1987	astrocytoma gr.I	complete	0	0	0	2004	2016	90	0	2	0	0	0	appropriate	0	1
F	2000	astrocytoma gr.I	complete	0	0	0	2004	2017	100	0	3	0	0	0	appropriate	0	0
M	2000	astrocytoma gr.I	complete	0	0	0	2006	2017	100	0	3	0	0	0	appropriate	0	0
M	2000	astrocytoma gr.I	complete	0	0	0	2003	2016	100	0	3	0	0	1	appropriate	0	0
M	1995	astrocytoma gr.I	complete	0	0	0	2010	2017	100	0	4	0	0	0	appropriate	0	0
M	1990	astrocytoma gr.I	complete	0	0	0	2003	2016	90	0	2	0	0	1	extended	0	0
M	1993	astrocytoma gr.I	complete	0	0	0	2005	2016	90	0	3	0	0	1	appropriate	0	0
M	1990	astrocytoma gr.I	complete	0	0	0	2003	2015	90	0	2	0	0	1	extended	0	0
M	1990	astrocytoma gr.I	complete	0	0	0	2006	2017	90	0	3	1	1	0	appropriate	0	0
M	1994	astrocytoma gr.II	complete	0	0	0	2010	2017	90	0	4	0	0	0	appropriate	0	0
M	1997	astrocytoma gr.II	complete	0	0	0	2002	2017	90	0	3	0	0	0	appropriate	0	0
M	1989	astrocytoma gr.II	complete	0	0	0	2007	2014	100	0	3	0	0	0	appropriate	0	0
M	1999	astrocytoma gr.II	complete	0	0	0	2001	2014	90	0	3	0	0	0	appropriate	0	1
M	1993	astrocytoma gr.I	complete	0	0	0	2007	2016	90	0	3	0	0	0	extended	0	0
M	1996	astrocytoma gr.I	subtotal	0	0	0	2010	2015	100	0	3	0	0	0	appropriate	0	0
M	1993	astrocytoma gr.I	subtotal	0	0	0	2007	2017	60	0	2	0	0	1	extended	0	0
M	1985	astrocytoma gr.II	subtotal	0	0	0	2001	2016	100	0	3	0	0	1	appropriate	0	0
M	1993	astrocytoma gr.II	subtotal	0	0	0	2007	2015	80	0	4	0	0	0	extended	0	0
M	2001	astrocytoma gr.II	subtotal	0	0	0	2010	2017	100	0	2	0	0	0	appropriate	0	1
